# Supplementary material for: Bacillus cereus Biovar Anthracis Causing Anthrax in Sub-Saharan Africa—Chromosomal Monophyly and Broad Geographic Distribution
Source: PLoS Negl Trop Dis. 2016 Sep 8;10(9):e0004923. doi: 10.1371/journal.pntd.0004923 (PMC5015827; doi:10.1371/journal.pntd.0004923)
Supplement: S5 Table — (XLSX) [file pntd.0004923.s006.xlsx]

## Sheet: chromosome
Strain,BioSample/Accession
Bacillus anthracis 2000031006,SAMN03165110
Bacillus anthracis 2000031021,SAMN02736984
Bacillus anthracis 2000031023,SAMN03165112
Bacillus anthracis 2000031027,SAMN03165113
Bacillus anthracis 2000031039,SAMN03165116
Bacillus anthracis 2000031052,SAMN03165117
Bacillus anthracis 2000031075,SAMN03165118
Bacillus anthracis 2000031765,SAMN03165120
Bacillus anthracis 2000032819,SAMN03165121
Bacillus anthracis 2000032832,SAMN03165122
Bacillus anthracis 2000032879,SAMN03165123
Bacillus anthracis 2000032975,SAMN03165128
Bacillus anthracis 2000032979,SAMN03165129
Bacillus anthracis 2000032989,SAMN03165130
Bacillus anthracis 2002013094,SAMN03174509
Bacillus anthracis 3154,SAMN02470705
Bacillus anthracis 3166,SAMN02470706
Bacillus anthracis 52-G,SAMN02951870
Bacillus anthracis 8903-G,SAMN02951868
Bacillus anthracis 9080-G,SAMN02951869
Bacillus anthracis 95014,SAMN02951914
Bacillus anthracis A0157,SAMN03267488
Bacillus anthracis A0174,SAMN02470265
Bacillus anthracis A0193,SAMN02470282
Bacillus anthracis A0248,SAMN02603932
Bacillus anthracis A0389,SAMN02470266
Bacillus anthracis A0442,SAMN02470279
Bacillus anthracis A1039,SAMN02999502
Bacillus anthracis A1075,SAMN02999503
Bacillus anthracis A1144,SAMN02999504
Bacillus anthracis A16,SAMN02641483
Bacillus anthracis A16R,SAMN02641484
Bacillus anthracis A2012,SAMN02435829
Bacillus anthracis ABr003,SAMN02736983
Bacillus anthracis Ames,SAMN02603432
Bacillus anthracis Ames Ancestor,SAMN02603433
Bacillus anthracis Ames BA1004,SAMN03201418
Bacillus anthracis Ames_A0462,SAMN03290655
Bacillus anthracis ANSES 08-8_20,SAMN02693047
Bacillus anthracis ANSES 99-100,SAMN02699415
Bacillus anthracis Australia 94,SAMN02435830
Bacillus anthracis BA1015,SAMN03010426
Bacillus anthracis BFV,SAMN02736972
Bacillus anthracis Canadian Bison,SAMN03202901
Bacillus anthracis Carbosap,SAMN02470598
Bacillus anthracis Cvac02,SAMN02898388
Bacillus anthracis delta Sterne,SAMN02736981
Bacillus anthracis Gmb1,SAMEA2272630
Bacillus anthracis Han,SAMN02898318
Bacillus anthracis Heroin Ba4599,SAMN02470707
Bacillus anthracis Kruger B,SAMN02435884
Bacillus anthracis Ohio ACB,SAMN03010429
Bacillus anthracis PAK-1,SAMN03010430
Bacillus anthracis Pasteur,SAMN03024436
Bacillus anthracis Pollino,SAMN03296000
Bacillus anthracis SAMD00008677,SAMD00008677
Bacillus anthracis Sen2Col2,SAMEA2272511
Bacillus anthracis Sen3,SAMEA2272292
Bacillus anthracis Smith 1013,SAMN02732407
Bacillus anthracis Sterne,SAMN02999503
Bacillus anthracis Tsiankovskii-I,SAMN02436236
Bacillus anthracis Turkey32,SAMN03010432
Bacillus anthracis UR-1,SAMN02469406
Bacillus anthracis V770-NP1-R_ATCC14185_1,SAMN03092715
Bacillus anthracis Western North America USA6153,SAMN02435885
Bacillus cereus 03BB102,NC_012472	NC_012473
Bacillus cereus 03BB108,SAMN02436291
Bacillus cereus 3a,SAMN0308585
Bacillus cereus 95 8201,SAMN00110498
Bacillus cereus AH820,SAMN02604057
Bacillus cereus BGSC 6E1,SAMN00727655
Bacillus cereus D17,SAMN03010435
Bacillus cereus E33L,NC_006274	NC_007103	NC_007104	NC_007105	NC_007106	NC_007107
Bacillus cereus F837_76,SAMN02603249
Bacillus cereus ISP3191,SAMN02596848
Bacillus cereus S2-8,SAMN03092702
Bacillus cereus SJ1,SAMN02472182
Bacillus cereus W,SAMN02436288
Bacillus thuringiensis Al Hakam,NC_008600	NC_008598
Bacillus thuringiensis HD1011,SAMN03010438
Bacillus thuringiensis HD571,SAMN03085882
Bacillus thuringiensis HD682,SAMN03120827
Bacillus thuringiensis serovar andalousiensis BGSC_4AW1,SAMN00727678
Bacillus thuringiensis serovar konkukian 97-27,SAMN03223175
Bacillus thuringiensis serovar monterrey BGSC_4AJ1,SAMN00726690
Bacillus thuringiensis serovar pondicheriensis BGSC_4BA1,SAMN00727679
Bacillus thuringiensis serovar pulsiensis BGSC_4CC1,SAMN00727674
Bacillus anthracis SAMD00003822,SAMD00003822
Bacillus cereus bv anthracis CAM (chimpanzee),SAMN03610234
Bacillus cereus bv anthracis RCA (elephant),SAMN03610235
Bacillus cereus bv anthracis RCA (gorilla),SAMN03610236
Bacillus cereus bv anthracis CI (chimpanzee),SAMN03610233
Bacillus cereus bv anthracis DRC (goat),SAMN03610237

## Sheet: pXO1
Strain,BioSample/Accession
Bacillus anthracis 2000031006,SAMN03165110
Bacillus anthracis 2000031023,SAMN03165112
Bacillus anthracis 2000031027,SAMN03165113
Bacillus anthracis 2000031039,SAMN03165116
Bacillus anthracis 2000031075,SAMN03165118
Bacillus anthracis 2000031765,SAMN03165120
Bacillus anthracis 2000032819,SAMN03165121
Bacillus anthracis 2000032832,SAMN03165122
Bacillus anthracis 2000032879,SAMN03165123
Bacillus anthracis 2000032975,SAMN03165128
Bacillus anthracis 2000032979,SAMN03165129
Bacillus anthracis 2000032989,SAMN03165130
Bacillus anthracis 2002013094,SAMN03174509
Bacillus anthracis 3166,SAMN02470706
Bacillus anthracis 52-G,SAMN02951870
Bacillus anthracis 8903-G,SAMN02951868
Bacillus anthracis 9080-G,SAMN02951869
Bacillus anthracis 95014,SAMN02951914
Bacillus anthracis A0174,SAMN02470265
Bacillus anthracis A0193,SAMN02470282
Bacillus anthracis A0248,SAMN02603932
Bacillus anthracis A0389,SAMN02470266
Bacillus anthracis A0442,SAMN02470279
Bacillus anthracis A1039,SAMN02999502
Bacillus anthracis A1075,SAMN02999503
Bacillus anthracis A1144,SAMN02999504
Bacillus anthracis A16,SAMN02641483
Bacillus anthracis A16R,SAMN02641484
Bacillus anthracis A2012,SAMN02435829
Bacillus anthracis ABr003,SAMN02736983
Bacillus anthracis Ames Ancestor,SAMN02603433
Bacillus anthracis Ames BA1004,SAMN03201418
Bacillus anthracis Ames A0462,SAMN03290655
Bacillus anthracis ANSES_08-8_20,SAMN02693047
Bacillus anthracis ANSES_99-100,SAMN02699415
Bacillus anthracis Australia_94,SAMN02435830
Bacillus anthracis BA1015,SAMN03010426
Bacillus anthracis BFV,SAMN02736972
Bacillus anthracis Canadian Bison,SAMN03202901
Bacillus anthracis Carbosap Italy,SAMN02470598
Bacillus anthracis Heroin Ba4599,SAMN02470707
Bacillus anthracis Kruger_B,SAMN02435884
Bacillus anthracis Ohio_ACB,SAMN03010429
Bacillus anthracis PAK-1,SAMN03010430
Bacillus anthracis Pollino,SAMN03296000
Bacillus anthracis Tsiankovskii-I,SAMN02436236
Bacillus anthracis Turkey32,SAMN03010432
Bacillus anthracis UR-1,SAMN02469406
Bacillus anthracis Western North America USA6153,SAMN02435885
Bacillus cereus bv anthracis CAM (chimpanzee),SAMN03610234
Bacillus cereus bv anthracis RCA (elephant),SAMN03610235
Bacillus cereus bv anthracis RCA (gorilla),SAMN03610236
Bacillus cereus bv anthracis CI (chimpanzee),SAMN03610233
Bacillus cereus bv anthracis DRC (goat),SAMN03610237
Bacillus anthracis 2000031008,SAMN03165111
Bacillus anthracis 2000031031,SAMN03165114
Bacillus anthracis 2000031038,SAMN03165115
Bacillus anthracis 2000031709,SAMN03165119
Bacillus anthracis 2000032892,SAMN03165124
Bacillus anthracis 2000032951,SAMN03165125
Bacillus anthracis 2000032967,SAMN03165126
Bacillus anthracis 2000032968,SAMN03165127
Bacillus anthracis BA1035,SAMN03010427
Bacillus anthracis CZC5,SAMD00002586
Bacillus anthracis K3,SAMN03010428
Bacillus anthracis RA3,SAMN03075602
Bacillus anthracis SK-102,SAMN03012770
Bacillus anthracis A0465,SAMN02470255
Bacillus anthracis A0488,SAMN02470254
Bacillus anthracis BF1,SAMN02469407
Bacillus anthracis Carbosap,SAMN02910129
Bacillus anthracis CDC 684,SAMN02603931
Bacillus anthracis CNEVA-9066,SAMN02435891
Bacillus anthracis H9401,SAMN02603474
Bacillus anthracis Sterne,SAMN03010431
Bacillus anthracis SVA11,SAMN03081486
Bacillus anthracis Vollum,SAMN02435883
Bacillus anthracis ANSES_00-82,SAMN02699416
Bacillus anthracis HYU01,SAMN02874036
Bacillus anthracis SAMD00002587,SAMD00002587
Bacillus anthracis SAMD00002589,SAMD00002589
Bacillus anthracis SAMD00002591,SAMD00002591
Bacillus anthracis Zimbabwe 89,SAMN02736952
Bacillus anthracis V770-NP-1R,SAMN02597374
Bacillus anthracis Vollum_1B,SAMN03010433
Bacillus cereus 03BB87,SAMN03121921
Bacillus cereus G9241,SAMN02435890
Bacillus cereus BcFL2013,SAMN02712363

## Sheet: pXO2
Strain,BioSample/Accession
Bacillus anthracis 2000031006,SAMN03165110
Bacillus anthracis 2000031021,SAMN02736984
Bacillus anthracis 2000031023,SAMN03165112
Bacillus anthracis 2000031027,SAMN03165113
Bacillus anthracis 2000031039,SAMN03165116
Bacillus anthracis 2000031052,SAMN03165117
Bacillus anthracis 2000031765,SAMN03165120
Bacillus anthracis 2000032819,SAMN03165121
Bacillus anthracis 2000032832,SAMN03165122
Bacillus anthracis 2000032879,SAMN03165123
Bacillus anthracis 2000032975,SAMN03165128
Bacillus anthracis 2000032979,SAMN03165129
Bacillus anthracis 2000032989,SAMN03165130
Bacillus anthracis 2002013094,SAMN03174509
Bacillus anthracis A1055,SAMN02435882
Bacillus anthracis 3166,SAMN02470706
Bacillus anthracis 52-G,SAMN02951870
Bacillus anthracis 8903-G,SAMN02951868
Bacillus anthracis 9080-G,SAMN02951869
Bacillus anthracis A0193,SAMN02470282
Bacillus anthracis A0248,SAMN02603932
Bacillus anthracis A0389,SAMN02470266
Bacillus anthracis A0442,SAMN02470279
Bacillus anthracis A1039,SAMN02999502
Bacillus anthracis A1075,SAMN02999503
Bacillus anthracis A1144,SAMN02999504
Bacillus anthracis A16,SAMN02641483
Bacillus anthracis A2012,SAMN02435829
Bacillus anthracis ABr003,SAMN02736983
Bacillus anthracis Ames Ancestor,SAMN02603433
Bacillus anthracis Ames BA1004,SAMN03201418
Bacillus anthracis ANSES 08-8_20,SAMN02693047
Bacillus anthracis ANSES 99-100,SAMN02699415
Bacillus anthracis Australia 94,SAMN02435830
Bacillus anthracis BA1015,SAMN03010426
Bacillus anthracis BFV,SAMN02736972
Bacillus anthracis Canadian Bison,SAMN03202901
Bacillus anthracis Carbosap Italy,SAMN02470598
Bacillus anthracis Heroin Ba4599,SAMN02470707
Bacillus anthracis Kruger B,SAMN02435884
Bacillus anthracis Ohio_ACB,SAMN03010429
Bacillus anthracis Pasteur,SAMN03024436
Bacillus anthracis Pollino,SAMN03296000
Bacillus anthracis SAMD00008677,SAMD00008677
Bacillus anthracis Smith 1013,SAMN02732407
Bacillus anthracis Tsiankovskii-I,SAMN02436236
Bacillus anthracis Turkey32,SAMN03010432
Bacillus anthracis UR-1,SAMN02469406
Bacillus anthracis Western North America USA6153,SAMN02435885
Bacillus cereus bv anthracis CAM (chimpanzee),SAMN03610234
Bacillus cereus bv anthracis RCA (elephant),SAMN03610235
Bacillus cereus bv anthracis RCA (gorilla),SAMN03610236
Bacillus cereus bv anthracis CI (chimpanzee),SAMN03610233
Bacillus cereus bv anthracis DRC (goat),SAMN03610237
Bacillus anthracis 2000031008,SAMN03165111
Bacillus anthracis 2000031031,SAMN03165114
Bacillus anthracis 2000031038,SAMN03165115
Bacillus anthracis 2000031709,SAMN03165119
Bacillus anthracis 2000032892,SAMN03165124
Bacillus anthracis 2000032951,SAMN03165125
Bacillus anthracis 2000032967,SAMN03165126
Bacillus anthracis 2000032968,SAMN03165127
Bacillus anthracis BA1035,SAMN03010427
Bacillus anthracis CZC5,SAMD00002586
Bacillus anthracis K3,SAMN03010428
Bacillus anthracis RA3,SAMN03075602
Bacillus anthracis SK-102,SAMN03012770
Bacillus anthracis A0465,SAMN02470255
Bacillus anthracis A0488,SAMN02470254
Bacillus anthracis BF1,SAMN02469407
Bacillus anthracis Carbosap,SAMN02910129
Bacillus anthracis CDC 684,SAMN02603931
Bacillus anthracis CNEVA-9066,SAMN02435891
Bacillus anthracis H9401,SAMN02603474
Bacillus anthracis SVA11,SAMN03081486
Bacillus anthracis Vollum,SAMN02435883
Bacillus anthracis DNA,SAMD00026915
Bacillus anthracis ANSES 00-82,SAMN0269941
Bacillus anthracis HYU01,SAMN02874036
Bacillus anthracis SAMD00002587,SAMD00002587
Bacillus anthracis SAMD00002589,SAMD00002589
Bacillus anthracis SAMD00002591,SAMD00002591
Bacillus anthracis Zimbabwe 89,SAMN02736952
Bacillus anthracis Vollum_1B,SAMN03010433
